# Supplementary material for: Stratifying ALS Patients by Mode of Inheritance Reveals Transcriptomic Signatures Specific to sALS and fALS
Source: Int J Mol Sci. 2025 Sep 22;26(18):9234. doi: 10.3390/ijms26189234 (PMC12470382; doi:10.3390/ijms26189234)
Supplement: Supplementary file 1 [file ijms-26-09234-s001.zip]

Archive with 5 entries (5 files):
- SupplTable S1-Correlation Heatmap Motor Cortex.pdf
- SuppTable S2-Correlation Heatmap Lumbar Spinal Cord.pdf
- SuppTable3_alsReportedMutations.xlsx
- SuppTable4_DEGs.xlsx
- SuppTable5_ALSConsortium.xlsx
