# Supplementary material for: Stratifying ALS Patients by Mode of Inheritance Reveals Transcriptomic Signatures Specific to sALS and fALS
Source: Int J Mol Sci. 2025 Sep 22;26(18):9234. doi: 10.3390/ijms26189234 (PMC12470382; doi:10.3390/ijms26189234)
Supplement: Supplementary file 1 [file ijms-26-09234-s001.zip › SuppTable3_alsReportedMutations.xlsx]

## Sheet: motorCortex
Reported Genomic Mutations	fALS	sALS
Negative for C9orf72 Repeat Expansion	9	8
Negative for C9orf72 Repeat Expansion, Negative for SOD1	0	1
Positive for C9orf72 Repeat Expansion	20	1
Positive for C9orf72 Repeat Expansion, Positive for ANXA11 (likely benign)	2	0
Positive for SOD1	6	0
Positive for DCTN1 (likely benign)	0	2
Positive for SETX, CCNF (likely benign)	1	0
Positive for ANG (I70V)	0	2
Positive for FUS	1	0
Positive for UBQLN2, SPG11, NEK1, ANG	2	0
None identified	1	8
Unknown	6	9
Total	48	31
Sex	fALS	sALS
Female	23	13
Male	25	18

## Sheet: lumbarSpinalCord
Reported Genomic Mutations	fALS	sALS
Negative for C9orf72 Repeat Expansion	5	5
Negative for C9orf72 Repeat Expansion, Negative for SOD1	0	1
Positive for SETX, CCNF (likely benign)	1	0
Positive for ANG (I70V)	0	1
Positive for FUS	1	1
Positive for UBQLN2, SPG11, NEK1, ANG	1	0
Positive for C9orf72 Repeat Expansion	12	0
Positive for C9orf72 Repeat Expansion, Positive for ANXA11 (likely benign)	1	0
Positive for SOD1	3	0
Unknown	8	6
Total	32	14
Sex	fALS	sALS
Female	15	5
Male	17	9
