# Supplementary material for: Stratifying ALS Patients by Mode of Inheritance Reveals Transcriptomic Signatures Specific to sALS and fALS
Source: Int J Mol Sci. 2025 Sep 22;26(18):9234. doi: 10.3390/ijms26189234 (PMC12470382; doi:10.3390/ijms26189234)
Supplement: Supplementary file 1 [file ijms-26-09234-s001.zip › SuppTable4_DEGs.xlsx]

## Sheet: Intro
This notebook includes differentially expressed genes from DESeq2 analysis on an Amyotrophic Lateral Sclerosis cohort provided by NYGC’s ALS Consortium.
DEGs shown meet the thresholds of adjusted p-value (padj) < 0.01 and shrinkage value (s-value) < 0.001.
Page 1: Familial ALS DEGs (Motor Cortex)
Page 2: Sporadic ALS DEGs (Motor Cortex)
Page 3: Familial ALS DEGs (Lumbar Spinal Cord)
Page 4: Sporadic ALS DEGs (Lumbar Spinal Cord)
Page 5: Complete DEGs List (Motor Cortex)
Page 6: Complete DEGs List (Lumbar Spinal Cord)

## Sheet: fALS DEGs (Motor Cortex)
Gene Label	Cohort	Regulation	BaseMean	padj	log2FoldChange	lfcSE	svalue	Gene ID
LTF	fALS	up	43.212	1.5245e-06	2.0977	0.385455	0.000237323	LTF|ENSG00000012223
CXCL10	fALS	down	3.33145	0.000218644	-4.09892	0.415519	1.09912e-14	CXCL10|ENSG00000169245
CXCL11	fALS	down	3.81917	0.00335745	-3.2862	0.35604	2.0194e-11	CXCL11|ENSG00000169248
GBP5	fALS	down	9.09663	0.00402216	-2.31722	0.156764	0	GBP5|ENSG00000154451
MTCO1P12	fALS	down	6139.53	2.30384e-12	-2.29304	0.296858	6.83724e-07	MTCO1P12|ENSG00000237973
MTND1P23	fALS	down	1402.89	5.26405e-54	-7.1227	0.449618	0	MTND1P23|ENSG00000225972
NPAS4	fALS	down	29.2753	7.75614e-06	-1.96352	0.404018	0.00157407	NPAS4|ENSG00000174576
SELE	fALS	down	16.5406	0.000200225	-3.24242	0.442927	2.29801e-08	SELE|ENSG00000007908
	fALS	down	42.597	0.0188656	-1.94227	0.365548	0.000756225	|ENSG00000266302

## Sheet: sALS DEGs (Motor Cortex)
Gene Label	Cohort	Regulation	BaseMean	padj	log2FoldChange	lfcSE	svalue	Gene ID
CXCL10	sALS	up	3.33145	0.00470954	2.79566	0.430659	1.09272e-06	CXCL10|ENSG00000169245
IFIT3	sALS	up	254.814	0.00764604	2.01429	0.121731	6.61161e-18	IFIT3|ENSG00000119917
ISG15	sALS	up	95.4919	0.000146688	2.25113	0.193585	5.73619e-12	ISG15|ENSG00000187608
LUCAT1	sALS	up	33.2683	3.5592e-06	1.61151	0.286041	0.00295571	LUCAT1|ENSG00000248323
MTCO2P12	sALS	up	3.25287	0.0524226	2.5234	0.249364	5.75954e-11	MTCO2P12|ENSG00000229344
MTCO3P12	sALS	up	4.20714	0.0517107	2.30029	0.239706	3.02938e-09	MTCO3P12|ENSG00000198744
OASL	sALS	up	5.44899	0.00123727	3.5555	0.222115	1.55039e-31	OASL|ENSG00000135114
RSAD2	sALS	up	86.1071	0.0185398	2.52476	0.121329	5.33376e-37	RSAD2|ENSG00000134321
LGR6	sALS	down	22.413	2.39615e-06	-1.62318	0.28966	0.00242336	LGR6|ENSG00000133067
MTCO1P12	sALS	down	6139.53	2.66473e-07	-2.09546	0.349236	0.00011089	MTCO1P12|ENSG00000237973
MTND1P23	sALS	down	1402.89	5.86623e-40	-7.09403	0.522151	0	MTND1P23|ENSG00000225972
POMC	sALS	down	21.2132	0.00136885	-1.85521	0.252306	4.36389e-05	POMC|ENSG00000115138

## Sheet: fALS DEGs (Lumbar Spinal Cord)
Gene Label	Cohort	Regulation	BaseMean	padj	log2FoldChange	lfcSE	svalue	Gene ID
CHIT1	fALS	up	411.062	5.39524e-28	4.2972	0.369213	6.27977e-20	CHIT1|ENSG00000133063
GPNMB	fALS	up	4129.38	1.31797e-25	2.92803	0.264305	2.14423e-14	GPNMB|ENSG00000136235
PLA2G7	fALS	up	116.104	1.98462e-23	2.43849	0.230593	3.10019e-11	PLA2G7|ENSG00000146070
APOC1	fALS	up	1209.25	1.07898e-21	2.32365	0.228951	3.64996e-10	APOC1|ENSG00000130208
IQGAP2	fALS	up	466.704	7.9745e-21	1.64818	0.165945	8.75966e-06	IQGAP2|ENSG00000145703
CCL18	fALS	up	16.925	1.19037e-20	5.63674	0.574159	7.38974e-17	CCL18|ENSG00000275385
DNASE2B	fALS	up	24.3582	1.84934e-20	3.07759	0.312885	1.97793e-12	DNASE2B|ENSG00000137976
LYZ	fALS	up	402.802	1.4179e-18	2.48054	0.264896	1.28534e-09	LYZ|ENSG00000090382
CTSS	fALS	up	1020.33	4.45931e-15	1.69055	0.200904	3.38242e-05	CTSS|ENSG00000163131
OTOA	fALS	up	38.8479	2.28762e-14	2.08648	0.254453	1.01862e-06	OTOA|ENSG00000155719
CD48	fALS	up	69.248	3.93485e-14	1.96251	0.241389	3.4646e-06	CD48|ENSG00000117091
NCF2	fALS	up	239.276	4.65987e-14	1.43895	0.177776	0.00150171	NCF2|ENSG00000116701
FBP1	fALS	up	66.008	4.65987e-14	1.52761	0.188478	0.00024386	FBP1|ENSG00000165140
LGALS3	fALS	up	735.359	1.29777e-13	1.35144	0.16962	0.00371435	LGALS3|ENSG00000131981
CFD	fALS	up	115.462	1.37833e-13	1.97277	0.248231	5.32953e-06	CFD|ENSG00000197766
PLBD1	fALS	up	142.918	1.59286e-13	1.4132	0.178399	0.00224257	PLBD1|ENSG00000121316
MS4A7	fALS	up	473.889	1.59286e-13	1.58533	0.200188	0.000173659	MS4A7|ENSG00000166927
MSR1	fALS	up	897.508	4.3666e-13	1.76492	0.227018	4.60675e-05	MSR1|ENSG00000038945
KLHL6	fALS	up	489.338	4.63473e-13	1.56224	0.201358	0.000375316	KLHL6|ENSG00000172578
CHRNA1	fALS	up	30.6701	9.40111e-13	3.66445	0.477705	2.12429e-09	CHRNA1|ENSG00000138435
SLC47A1	fALS	up	106.271	1.48148e-12	2.89068	0.207396	1.2957e-20	SLC47A1|ENSG00000142494
AQP9	fALS	up	46.7846	1.81659e-12	2.5658	0.339811	1.85058e-07	AQP9|ENSG00000103569
FCGR2B	fALS	up	417.16	3.5376e-12	1.95261	0.262593	1.41283e-05	FCGR2B|ENSG00000072694
CPVL	fALS	up	324.647	8.12005e-12	1.71678	0.234922	0.000125073	CPVL|ENSG00000106066
FRRS1	fALS	up	43.8213	2.04614e-11	1.94111	0.271691	2.38232e-05	FRRS1|ENSG00000156869
MS4A4A	fALS	up	186.632	3.5124e-11	1.65479	0.234353	0.000311257	MS4A4A|ENSG00000110079
DPEP2	fALS	up	67.9781	3.9286e-11	1.41506	0.200963	0.00424681	DPEP2|ENSG00000167261
MS4A6A	fALS	up	700.117	7.40015e-11	1.51343	0.218935	0.00192604	MS4A6A|ENSG00000110077
CDCP1	fALS	up	134.6	1.70909e-10	1.45448	0.215207	0.00343898	CDCP1|ENSG00000163814
HPSE	fALS	up	149.528	1.98127e-10	1.59682	0.237337	0.00102458	HPSE|ENSG00000173083
MACC1	fALS	up	19.8813	4.3761e-10	1.50038	0.228033	0.00247071	MACC1|ENSG00000183742
SIGLEC7	fALS	up	54.31	3.69916e-09	1.67667	0.27054	0.00114468	SIGLEC7|ENSG00000168995
TLR8	fALS	up	73.2584	3.72236e-09	1.49576	0.241644	0.0045111	TLR8|ENSG00000101916
KLF5	fALS	up	184.139	9.16423e-09	2.23784	0.372661	7.26423e-05	KLF5|ENSG00000102554
BCL2A1	fALS	up	50.5364	9.54148e-09	1.5621	0.260786	0.00293134	BCL2A1|ENSG00000140379
SLAMF8	fALS	up	166.667	9.64232e-09	1.81746	0.303386	0.000460449	SLAMF8|ENSG00000158714
TNFRSF11B	fALS	up	130.009	1.98494e-08	1.76106	0.301626	0.000904269	TNFRSF11B|ENSG00000164761
PELATON	fALS	up	21.2843	3.98666e-08	1.76716	0.310308	0.00138459	PELATON|ENSG00000224397
TNNC1	fALS	up	34.5784	4.49195e-07	1.97486	0.383366	0.00078151	TNNC1|ENSG00000114854
CYP4B1	fALS	up	57.2896	2.13062e-06	2.04976	0.429605	0.00162448	CYP4B1|ENSG00000142973
CD177	fALS	up	81.974	3.77583e-06	2.01837	0.435759	0.00208191	CD177|ENSG00000204936
TNNT2	fALS	up	16.0588	5.07741e-06	2.10628	0.463645	0.00176804	TNNT2|ENSG00000118194
SLPI	fALS	up	85.1597	0.000320391	2.80958	0.378255	6.94895e-08	SLPI|ENSG00000124107
SLC26A7	fALS	up	13.0132	0.00071401	3.081	0.253373	2.1589e-17	SLC26A7|ENSG00000147606
COL2A1	fALS	up	9.34424	0.00308614	2.54797	0.305009	1.68467e-08	COL2A1|ENSG00000139219
NPNT	fALS	up	89.6388	0.00381534	1.89979	0.219062	1.96776e-06	NPNT|ENSG00000168743
TBX15	fALS	up	18.5089	0.00474208	1.70934	0.268439	0.000556626	TBX15|ENSG00000092607
TMEM30B	fALS	up	41.6976	0.0101555	2.26063	0.288967	5.31882e-07	TMEM30B|ENSG00000182107
GABRB2	fALS	up	66.2559	0.0227092	2.00211	0.256265	7.10046e-06	GABRB2|ENSG00000145864
CCN3	fALS	up	154.004	0.024724	1.47612	0.224425	0.00318604	CCN3|ENSG00000136999
SIX1	fALS	up	18.4402	0.0388426	2.1747	0.366907	9.23394e-05	SIX1|ENSG00000126778
MTND1P23	fALS	down	72.8411	4.78006e-11	-6.43584	0.42421	0	MTND1P23|ENSG00000225972
MTCO1P12	fALS	down	5107.58	5.73075e-08	-1.90301	0.346826	0.000660607	MTCO1P12|ENSG00000237973
CXCL11	fALS	down	16.232	1.97897e-07	-3.39606	0.442897	4.22378e-09	CXCL11|ENSG00000169248
	fALS	down	40.0567	2.11896e-07	-1.922	0.370157	0.00126349	|ENSG00000271959
SLC1A7	fALS	down	92.9483	5.56967e-06	-2.01291	0.462452	0.00269297	SLC1A7|ENSG00000162383
CSF3	fALS	down	13.7112	0.000299534	-2.51654	0.456085	5.97164e-05	CSF3|ENSG00000108342
SLC4A1	fALS	down	44.6987	0.00322169	-1.67203	0.325233	0.00398478	SLC4A1|ENSG00000004939
	fALS	down	28.0585	0.0147546	-2.86741	0.14218	0	|ENSG00000187951

## Sheet: sALS DEGs (Lumbar Spinal Cord)
Gene Label	Cohort	Regulation	BaseMean	padj	log2FoldChange	lfcSE	svalue	Gene ID
MTND1P23	sALS	down	72.8411	1.91881e-05	-5.70393	0.577577	1.11022e-16	MTND1P23|ENSG00000225972
CXCL11	sALS	down	16.232	0.00583585	-2.6961	0.631251	0.000767327	CXCL11|ENSG00000169248
CCL18	sALS	up	16.925	4.51757e-09	5.12883	0.724942	2.05138e-09	CCL18|ENSG00000275385
LYZ	sALS	up	402.802	2.71816e-07	2.16064	0.351158	0.000118643	LYZ|ENSG00000090382
GPNMB	sALS	up	4129.38	3.03801e-06	1.9378	0.352169	0.00115554	GPNMB|ENSG00000136235
FREM2	sALS	up	189.219	3.52504e-06	1.69079	0.314028	0.00436252	FREM2|ENSG00000150893
CDH19	sALS	up	1096.38	4.97356e-06	1.85749	0.350013	0.00236538	CDH19|ENSG00000071991
CHIT1	sALS	up	411.062	7.32339e-06	2.55206	0.489165	0.000294189	CHIT1|ENSG00000133063
DNASE2B	sALS	up	24.3582	1.24696e-05	2.09029	0.416196	0.00151615	DNASE2B|ENSG00000137976
SCN7A	sALS	up	1230.52	3.99979e-05	1.907	0.40729	0.00362799	SCN7A|ENSG00000136546
VIT	sALS	up	87.1356	6.02766e-05	2.28145	0.500502	0.0018874	VIT|ENSG00000205221
MUC5B	sALS	up	11.9793	0.00025543	2.46461	0.609923	0.00284897	MUC5B|ENSG00000117983

## Sheet: Complete DEGs List (MC)
Gene Label	Cohort	Regulation	BaseMean	padj	log2FoldChange	lfcSE	svalue	Gene ID
CXCL10	fALS	down	3.33145	0.000218644	-4.09892	0.415519	1.09912e-14	CXCL10|ENSG00000169245
CXCL11	fALS	down	3.81917	0.00335745	-3.2862	0.35604	2.0194e-11	CXCL11|ENSG00000169248
GBP5	fALS	down	9.09663	0.00402216	-2.31722	0.156764	0	GBP5|ENSG00000154451
LTF	fALS	up	43.212	1.5245e-06	2.0977	0.385455	0.000237323	LTF|ENSG00000012223
MTCO1P12	fALS	down	6139.53	2.30384e-12	-2.29304	0.296858	6.83724e-07	MTCO1P12|ENSG00000237973
MTND1P23	fALS	down	1402.89	5.26405e-54	-7.1227	0.449618	0	MTND1P23|ENSG00000225972
NPAS4	fALS	down	29.2753	7.75614e-06	-1.96352	0.404018	0.00157407	NPAS4|ENSG00000174576
SELE	fALS	down	16.5406	0.000200225	-3.24242	0.442927	2.29801e-08	SELE|ENSG00000007908
	fALS	down	42.597	0.0188656	-1.94227	0.365548	0.000756225	|ENSG00000266302
CXCL10	sALS	up	3.33145	0.00470954	2.79566	0.430659	1.09272e-06	CXCL10|ENSG00000169245
IFIT3	sALS	up	254.814	0.00764604	2.01429	0.121731	6.61161e-18	IFIT3|ENSG00000119917
ISG15	sALS	up	95.4919	0.000146688	2.25113	0.193585	5.73619e-12	ISG15|ENSG00000187608
LGR6	sALS	down	22.413	2.39615e-06	-1.62318	0.28966	0.00242336	LGR6|ENSG00000133067
LUCAT1	sALS	up	33.2683	3.5592e-06	1.61151	0.286041	0.00295571	LUCAT1|ENSG00000248323
MTCO1P12	sALS	down	6139.53	2.66473e-07	-2.09546	0.349236	0.00011089	MTCO1P12|ENSG00000237973
MTCO2P12	sALS	up	3.25287	0.0524226	2.5234	0.249364	5.75954e-11	MTCO2P12|ENSG00000229344
MTCO3P12	sALS	up	4.20714	0.0517107	2.30029	0.239706	3.02938e-09	MTCO3P12|ENSG00000198744
MTND1P23	sALS	down	1402.89	5.86623e-40	-7.09403	0.522151	0	MTND1P23|ENSG00000225972
OASL	sALS	up	5.44899	0.00123727	3.5555	0.222115	1.55039e-31	OASL|ENSG00000135114
POMC	sALS	down	21.2132	0.00136885	-1.85521	0.252306	4.36389e-05	POMC|ENSG00000115138
RSAD2	sALS	up	86.1071	0.0185398	2.52476	0.121329	5.33376e-37	RSAD2|ENSG00000134321

## Sheet: Complete DEGs List (LSC)
Gene Label	Cohort	Regulation	BaseMean	padj	log2FoldChange	lfcSE	svalue	Gene ID
MTND1P23	fALS	down	72.8411	4.78006e-11	-6.43584	0.42421	0	MTND1P23|ENSG00000225972
MTCO1P12	fALS	down	5107.58	5.73075e-08	-1.90301	0.346826	0.000660607	MTCO1P12|ENSG00000237973
CXCL11	fALS	down	16.232	1.97897e-07	-3.39606	0.442897	4.22378e-09	CXCL11|ENSG00000169248
	fALS	down	40.0567	2.11896e-07	-1.922	0.370157	0.00126349	|ENSG00000271959
SLC1A7	fALS	down	92.9483	5.56967e-06	-2.01291	0.462452	0.00269297	SLC1A7|ENSG00000162383
CSF3	fALS	down	13.7112	0.000299534	-2.51654	0.456085	5.97164e-05	CSF3|ENSG00000108342
SLC4A1	fALS	down	44.6987	0.00322169	-1.67203	0.325233	0.00398478	SLC4A1|ENSG00000004939
	fALS	down	28.0585	0.0147546	-2.86741	0.14218	0	|ENSG00000187951
CHIT1	fALS	up	411.062	5.39524e-28	4.2972	0.369213	6.27977e-20	CHIT1|ENSG00000133063
GPNMB	fALS	up	4129.38	1.31797e-25	2.92803	0.264305	2.14423e-14	GPNMB|ENSG00000136235
PLA2G7	fALS	up	116.104	1.98462e-23	2.43849	0.230593	3.10019e-11	PLA2G7|ENSG00000146070
APOC1	fALS	up	1209.25	1.07898e-21	2.32365	0.228951	3.64996e-10	APOC1|ENSG00000130208
IQGAP2	fALS	up	466.704	7.9745e-21	1.64818	0.165945	8.75966e-06	IQGAP2|ENSG00000145703
CCL18	fALS	up	16.925	1.19037e-20	5.63674	0.574159	7.38974e-17	CCL18|ENSG00000275385
DNASE2B	fALS	up	24.3582	1.84934e-20	3.07759	0.312885	1.97793e-12	DNASE2B|ENSG00000137976
LYZ	fALS	up	402.802	1.4179e-18	2.48054	0.264896	1.28534e-09	LYZ|ENSG00000090382
CTSS	fALS	up	1020.33	4.45931e-15	1.69055	0.200904	3.38242e-05	CTSS|ENSG00000163131
OTOA	fALS	up	38.8479	2.28762e-14	2.08648	0.254453	1.01862e-06	OTOA|ENSG00000155719
CD48	fALS	up	69.248	3.93485e-14	1.96251	0.241389	3.4646e-06	CD48|ENSG00000117091
NCF2	fALS	up	239.276	4.65987e-14	1.43895	0.177776	0.00150171	NCF2|ENSG00000116701
FBP1	fALS	up	66.008	4.65987e-14	1.52761	0.188478	0.00024386	FBP1|ENSG00000165140
LGALS3	fALS	up	735.359	1.29777e-13	1.35144	0.16962	0.00371435	LGALS3|ENSG00000131981
CFD	fALS	up	115.462	1.37833e-13	1.97277	0.248231	5.32953e-06	CFD|ENSG00000197766
PLBD1	fALS	up	142.918	1.59286e-13	1.4132	0.178399	0.00224257	PLBD1|ENSG00000121316
MS4A7	fALS	up	473.889	1.59286e-13	1.58533	0.200188	0.000173659	MS4A7|ENSG00000166927
MSR1	fALS	up	897.508	4.3666e-13	1.76492	0.227018	4.60675e-05	MSR1|ENSG00000038945
KLHL6	fALS	up	489.338	4.63473e-13	1.56224	0.201358	0.000375316	KLHL6|ENSG00000172578
CHRNA1	fALS	up	30.6701	9.40111e-13	3.66445	0.477705	2.12429e-09	CHRNA1|ENSG00000138435
SLC47A1	fALS	up	106.271	1.48148e-12	2.89068	0.207396	1.2957e-20	SLC47A1|ENSG00000142494
AQP9	fALS	up	46.7846	1.81659e-12	2.5658	0.339811	1.85058e-07	AQP9|ENSG00000103569
FCGR2B	fALS	up	417.16	3.5376e-12	1.95261	0.262593	1.41283e-05	FCGR2B|ENSG00000072694
CPVL	fALS	up	324.647	8.12005e-12	1.71678	0.234922	0.000125073	CPVL|ENSG00000106066
FRRS1	fALS	up	43.8213	2.04614e-11	1.94111	0.271691	2.38232e-05	FRRS1|ENSG00000156869
MS4A4A	fALS	up	186.632	3.5124e-11	1.65479	0.234353	0.000311257	MS4A4A|ENSG00000110079
DPEP2	fALS	up	67.9781	3.9286e-11	1.41506	0.200963	0.00424681	DPEP2|ENSG00000167261
MS4A6A	fALS	up	700.117	7.40015e-11	1.51343	0.218935	0.00192604	MS4A6A|ENSG00000110077
CDCP1	fALS	up	134.6	1.70909e-10	1.45448	0.215207	0.00343898	CDCP1|ENSG00000163814
HPSE	fALS	up	149.528	1.98127e-10	1.59682	0.237337	0.00102458	HPSE|ENSG00000173083
MACC1	fALS	up	19.8813	4.3761e-10	1.50038	0.228033	0.00247071	MACC1|ENSG00000183742
SIGLEC7	fALS	up	54.31	3.69916e-09	1.67667	0.27054	0.00114468	SIGLEC7|ENSG00000168995
TLR8	fALS	up	73.2584	3.72236e-09	1.49576	0.241644	0.0045111	TLR8|ENSG00000101916
KLF5	fALS	up	184.139	9.16423e-09	2.23784	0.372661	7.26423e-05	KLF5|ENSG00000102554
BCL2A1	fALS	up	50.5364	9.54148e-09	1.5621	0.260786	0.00293134	BCL2A1|ENSG00000140379
SLAMF8	fALS	up	166.667	9.64232e-09	1.81746	0.303386	0.000460449	SLAMF8|ENSG00000158714
TNFRSF11B	fALS	up	130.009	1.98494e-08	1.76106	0.301626	0.000904269	TNFRSF11B|ENSG00000164761
PELATON	fALS	up	21.2843	3.98666e-08	1.76716	0.310308	0.00138459	PELATON|ENSG00000224397
TNNC1	fALS	up	34.5784	4.49195e-07	1.97486	0.383366	0.00078151	TNNC1|ENSG00000114854
CYP4B1	fALS	up	57.2896	2.13062e-06	2.04976	0.429605	0.00162448	CYP4B1|ENSG00000142973
CD177	fALS	up	81.974	3.77583e-06	2.01837	0.435759	0.00208191	CD177|ENSG00000204936
TNNT2	fALS	up	16.0588	5.07741e-06	2.10628	0.463645	0.00176804	TNNT2|ENSG00000118194
SLPI	fALS	up	85.1597	0.000320391	2.80958	0.378255	6.94895e-08	SLPI|ENSG00000124107
SLC26A7	fALS	up	13.0132	0.00071401	3.081	0.253373	2.1589e-17	SLC26A7|ENSG00000147606
COL2A1	fALS	up	9.34424	0.00308614	2.54797	0.305009	1.68467e-08	COL2A1|ENSG00000139219
NPNT	fALS	up	89.6388	0.00381534	1.89979	0.219062	1.96776e-06	NPNT|ENSG00000168743
TBX15	fALS	up	18.5089	0.00474208	1.70934	0.268439	0.000556626	TBX15|ENSG00000092607
TMEM30B	fALS	up	41.6976	0.0101555	2.26063	0.288967	5.31882e-07	TMEM30B|ENSG00000182107
GABRB2	fALS	up	66.2559	0.0227092	2.00211	0.256265	7.10046e-06	GABRB2|ENSG00000145864
CCN3	fALS	up	154.004	0.024724	1.47612	0.224425	0.00318604	CCN3|ENSG00000136999
SIX1	fALS	up	18.4402	0.0388426	2.1747	0.366907	9.23394e-05	SIX1|ENSG00000126778
MTND1P23	sALS	down	72.8411	1.91881e-05	-5.70393	0.577577	1.11022e-16	MTND1P23|ENSG00000225972
CXCL11	sALS	down	16.232	0.00583585	-2.6961	0.631251	0.000767327	CXCL11|ENSG00000169248
CCL18	sALS	up	16.925	4.51757e-09	5.12883	0.724942	2.05138e-09	CCL18|ENSG00000275385
LYZ	sALS	up	402.802	2.71816e-07	2.16064	0.351158	0.000118643	LYZ|ENSG00000090382
GPNMB	sALS	up	4129.38	3.03801e-06	1.9378	0.352169	0.00115554	GPNMB|ENSG00000136235
FREM2	sALS	up	189.219	3.52504e-06	1.69079	0.314028	0.00436252	FREM2|ENSG00000150893
CDH19	sALS	up	1096.38	4.97356e-06	1.85749	0.350013	0.00236538	CDH19|ENSG00000071991
CHIT1	sALS	up	411.062	7.32339e-06	2.55206	0.489165	0.000294189	CHIT1|ENSG00000133063
DNASE2B	sALS	up	24.3582	1.24696e-05	2.09029	0.416196	0.00151615	DNASE2B|ENSG00000137976
SCN7A	sALS	up	1230.52	3.99979e-05	1.907	0.40729	0.00362799	SCN7A|ENSG00000136546
VIT	sALS	up	87.1356	6.02766e-05	2.28145	0.500502	0.0018874	VIT|ENSG00000205221
MUC5B	sALS	up	11.9793	0.00025543	2.46461	0.609923	0.00284897	MUC5B|ENSG00000117983
