# Supplementary material for: Stratifying ALS Patients by Mode of Inheritance Reveals Transcriptomic Signatures Specific to sALS and fALS
Source: Int J Mol Sci. 2025 Sep 22;26(18):9234. doi: 10.3390/ijms26189234 (PMC12470382; doi:10.3390/ijms26189234)
Supplement: Supplementary file 1 [file ijms-26-09234-s001.zip › SuppTable5_ALSConsortium.xlsx]

## Sheet: Sheet1
#	Site	PI Name	Preferred Email
1	Center for Genomics of Neurodegenerative Disease (CGND), New York Genome Center, New York, NY	Hemali Phatnani, PhD	hphatnani@nygenome.org
2	Department of Neurology, Lewis Katz School of Medicine, Temple University, Philadelphia, PA	Justin Kwan, MD	Justin.Kwan@tuhs.temple.edu
3	Cedars-Sinai Department of Biomedical Sciences, Board of Governors Regenerative Medicine Institute and Brain Program, Cedars-Sinai Medical Center, and Department of Medicine, University of California, Los Angeles, CA	Dhruv Sareen, PhD	Dhruv.Sareen@cshs.org
4	Department of Biochemistry and Molecular Biology, Penn State Institute for Personalized Medicine, The Pennsylvania State University, Hershey, PA	James R. Broach, PhD	jbroach@hmc.psu.edu
5	Department of Neurology, The Pennsylvania State University, Hershey, PA	Zachary Simmons, MD	zsimmons@psu.edu
6	Department of Neurology, Henry Ford Health System, Detroit, MI	Ximena Arcila-Londono, MD	Xarcila1@hfhs.org
7	Department of Pathology and Laboratory Medicine, Perelman School of Medicine, University of Pennsylvania, Philadelphia, PA	Edward B. Lee, MD, PhD	edward.lee@uphs.upenn.edu
8	Department of Pathology and Laboratory Medicine, Perelman School of Medicine, University of Pennsylvania, Philadelphia, PA	Vivianna M. Van Deerlin, MD, PhD	vivianna@upenn.edu
9	Department of Neurology, Center for Motor Neuron Biology and Disease, Institute for Genomic Medicine, Columbia University, New York, NY	Neil A. Shneider, MD, PhD	ns327@cumc.columbia.edu
10	Department of Biological Engineering, Massachusetts Institute of Technology, Cambridge, MA	Ernest Fraenkel, PhD	fraenkel-admin@mit.edu
11	Department of Neurology, Johns Hopkins School of Medicine, Baltimore, MD	Lyle W. Ostrow, MD, PhD	lostrow1@jhmi.edu
12	Department of Neurogenetics, Academic Medical Centre, Amsterdam and Leiden University Medical Center, Leiden, The Netherlands	Frank Baas, MD, PhD	f.baas@amc.uva.nl
13	Department of Medicine, Lung Biology Center, University of California, San Francisco, CA	Noah Zaitlen, PhD	Noah.zaitlen@ucsf.edu
14	ALS Multidisciplinary Clinic, Neuromuscular Division, Department of Neurology, Harvard Medical School, and Neurological Clinical Research Institute, Massachusetts General Hospital, Boston, MA	James D. Berry, MD, MPH	jdberry@mgh.harvard.edu
15	Centre for Neuroscience and Trauma, Blizard Institute, Barts and The London School of Medicine and Dentistry, Queen Mary University of London, London, and Department of Neurology, Basildon University Hospital, Basildon, United Kingdom	Andrea Malaspina, MD, PhD	a.malaspina@qmul.ac.uk
16	Institute of Neurology, National Hospital for Neurology and Neurosurgery, University College London, London, United Kingdom	Pietro Fratta, MD, PhD	p.fratta@ucl.ac.uk
17	The Jackson Laboratory, Bar Harbor, ME	Gregory A. Cox, PhD	greg.cox@jax.org
18	Department of Psychiatry & Human Behavior, Department of Biological Chemistry, School of Medicine, and Department of Neurobiology and Behavior, School of Biological Sciences, University California, Irvine, CA	Leslie M. Thompson, PhD	lmthomps@uci.edu
19	Taube/Koret Center for Neurodegenerative Disease Research, Roddenberry Center for Stem Cell Biology and Medicine, Gladstone Institute	Steve Finkbeiner, MD, PhD	steve.finkbeiner@gladstone.ucsf.edu
20	Department of Neurology & Sensory Organs, University of Thessaly, Thessaly, Greece	Efthimios Dardiotis, MD, PhD	edar@med.uth.gr
21	Department of Neurology ,Washington University in St. Louis, St. Louis, MO	Timothy M. Miller, MD, PhD	millert@neuro.wustl.edu
22	Centre for Clinical Brain Sciences, Anne Rowling Regenerative Neurology Clinic, Euan MacDonald Centre for Motor Neurone Disease Research, University of Edinburgh, Edinburgh, United Kingdom	Siddharthan Chandran, PhD	siddharthan.chandran@ed.ac.uk
23	Centre for Clinical Brain Sciences, Anne Rowling Regenerative Neurology Clinic, Euan MacDonald Centre for Motor Neurone Disease Research, University of Edinburgh, Edinburgh, United Kingdom	Suvankar Pal, MD	Suvankar.Pal@ed.ac.uk
24	Department of Molecular Genetics, Weizmann Institute of Science, Rehovot, Israel	Eran Hornstein, MD, PhD	eran.hornstein@weizmann.ac.il
25	Department of Neurology, Icahn School of Medicine at Mount Sinai, New York, NY	Daniel J. MacGowan, MD	Daniel.MacGowan@mountsinai.org
26	Center for Neurodegenerative Disorders, Department of Neurology, the Lewis Katz School of Medicine, Temple University, Philadelphia, PA	Terry Heiman-Patterson, MD	Terry.Heiman-Patterson@tuhs.temple.edu
27	Institute for Systems Genetics, Dept of Neuroscience, NYU School of Medicine, New York, NY	Molly Gale Hammell, PhD	Molly.GaleHammell@nyulangone.org
28	Computer Science and Systems Biology Program, Ann Romney Center for Neurological Diseases, Department of Neurology and Division of Genetics in Department of Medicine, Brigham and Women’s Hospital, Boston, MA, Harvard Medical School, Boston, MA, and Program in Medical and Population Genetics, Broad Institute, Cambridge, MA	Nikolaos. A. Patsopoulos, MD, PhD	npatsopoulos@rics.bwh.harvard.edu
29	Ann Romney Center for Neurologic Diseases, Brigham and Women's Hospital, Harvard Medical School, Boston, MA	Oleg Butovsky, PhD	obutovsky@rics.bwh.harvard.edu
30	Department of Anesthesiology, Stony Brook University, Stony Brook, NY	Joshua Dubnau, PhD	joshua.dubnau@stonybrook.edu
31	Section of Infections of the Nervous System, National Institute of Neurological Disorders and Stroke, NIH, Bethesda, MD	Avindra Nath, MD	natha@ninds.nih.gov
32	Department of Neurology, Barrow Neurological Institute, St. Joseph's Hospital and Medical Center, Department of Neurobiology, Barrow Neurological Institute, St. Joseph's Hospital and Medical Center, Phoenix, AZ	Robert Bowser, PhD	Robert.Bowser@Barrowneuro.org
33	Department of Neurology, Division of Neuromuscular Medicine, Columbia University, New York, NY	Matt Harms, MD	mh3607@cumc.columbia.edu
34	Department of Neuropathology, Academic Medical Center, University of Amsterdam, Amsterdam, The Netherlands	Eleonora Aronica, MD, PhD	e.aronica@amc.uva.nl
35	Department of Biology and Veterinary and Biomedical Sciences, The Pennsylvania State University, University Park, PA	Mary Poss, DVM, PhD	mposs@bx.psu.edu
36	New York Stem Cell Foundation, Department of Bioengineering, School of Engineering and Applied Sciences, University of Pennsylvania, Philadelphia, PA	Jennifer Phillips-Cremins, PhD	jcremins@seas.upenn.edu
37	Department of Pathology, Fishberg Department of Neuroscience, Friedman Brain Institute, Ronald M. Loeb Center for Alzheimer's Disease, Icahn School of Medicine at Mount Sinai, New York, NY	John Crary, MD, PhD	john.crary@mountsinai.org
38	Department of Neurology, Harvard Medical School, Neurological Clinical Research Institute, Massachusetts General Hospital, Boston, MA	Nazem Atassi, MD	NATASSI@mgh.harvard.edu
39	Department of Neurology, Hospital for Special Surgery and Weill Cornell Medical Center, New York, NY	Dale J. Lange, MD	LangeD@hss.edu
40	Medical Genetics, Atlantic Health System, Morristown Medical Center, Morristown, NJ, and Overlook Medical Center, Summit, NJ	Darius J. Adams, MD	Darius.Adams@atlantichealth.org
41	Center of Clinical Research, Experimental Surgery and Translational Research, Biomedical Research Foundation of the Academy of Athens (BRFAA), 4 Soranou Efesiou Street, 11527, Athens, Greece; 1st Department of Neurology, Eginition Hospital, Medical School, National and Kapodistrian University of Athens, Athens, Greece	Leonidas Stefanis, MD, PhD	lstefanis@bioacademy.gr
42	Neuromuscular/EMG service and ALS/Motor Neuron Disease Clinic, Hebrew University-Hadassah Medical Center, Jerusalem, Israel	Marc Gotkine, MBBS	marc@gotkine.com
43	Board of Governors Regenerative Medicine Institute, Los Angeles, CA; Department of Neurology, Cedars-Sinai Medical Center, Los Angeles, CA	Robert H. Baloh, MD. PhD	Robert.Baloh@csmc.edu
44	Neurological Clinical Research Institute, Massachusetts General Hospital, Boston, MA	Suma Babu, MBBS, MPH	SBABU@MGH.HARVARD.EDU
45	Departments of Neuroscience, and Genetics and Genomic Sciences, Ronald M. Loeb Center for Alzheimer's disease, Icahn School of Medicine at Mount Sinai, New York, NY	Towfique Raj, PhD	towfique.raj@mssm.edu
46	Harvard Medical School, Department of Physical Medicine & Rehabilitation, Spaulding Rehabilitation Hospital, Boston, MA	Sabrina Paganoni, MD, PhD	SPAGANONI@mgh.harvard.edu
47	Center for Cellular and Molecular Therapeutics, Children's Hospital of Philadelphia, Philadelphia, PA; Department of Genetics, Perelman School of Medicine, University of Pennsylvania, Philadelphia, PA	Ophir Shalem, PhD	shalemo@pennmedicine.upenn.edu
48	Centre for Clinical Brain Sciences, University of Edinburgh, Edinburgh, UK; Euan MacDonald Centre for Motor Neurone Disease Research, University of Edinburgh, Edinburgh, UK	Colin Smith, MD	Col.Smith@ed.ac.uk
49	Department of Genetics and Genomic Sciences, Icahn Institute of Data Science and Genomic Technology, Icahn School of Medicine at Mount Sinai, New York, NY	Bin Zhang, PhD	bin.zhang@mssm.edu
50	University of Maryland Brain and Tissue Bank and NIH NeuroBioBank	Thomas Blanchard PhD	blanchard@peds.umaryland.edu
51	Department of Neuropathology, Georgetown Brain Bank, Georgetown Lombardi Comprehensive Cancer Center, Georgetown University Medical Center, Washington DC	Brent Harris, MD, PhD	bth@georgetown.edu
52	Neuroradiology Section, Department of Radiology and Biomedical Imaging, University of California, San Francisco, San Francisco, CA	Iris Broce, PhD	iris.broce@ucsf.edu
53	Neuromuscular Diseases Unit, Department of Neurology, Tel Aviv Sourasky Medical Center, Sackler Faculty of Medicine, Tel-Aviv University, Tel-Aviv, Israel	Vivian Drory, MD	vdrory@tauex.tau.ac.il
54	Department of Neuroscience, University of California San Diego, La Jolla, CA	John Ravits, MD	jravits@ucsd.edu
55	Department of Neurology, University of Pennsylvania Perelman School of Medicine, Philadelphia, PA	Corey McMillan, PhD	mcmillac@pennmedicine.upenn.edu
56	Department of Neurology, Columbia University Medical Center, New York, NY	Vilas Menon, PhD	vm2545@cumc.columbia.edu
57	Department of Pharmaceutical Chemistry, University of California San Francisco, San Francisco, CA	Lani Wu, PhD	Lani.Wu@ucsf.edu
58	Department of Pharmaceutical Chemistry, University of California San Francisco, San Francisco, CA	Steven Altschuler, PhD	Steven.Altschuler@ucsf.edu
59	The Agnes Ginges Center for Human Neurogenetics, Hadassah-Hebrew University Medical Center, Jerusalem, Israel	Yossef Lerner, MD	lernery@hadassah.org.il
60	Department of Neurobiology, Barrow Neurological Institute, Phoenix, AZ	Rita Sattler, PhD	Rita.Sattler@BarrowNeuro.org
61	Division of Neurogenomics, The Translational Genomics Research Institute, Phoenix, AZ	Kendall Van Keuren-Jensen, PhD	kjensen@tgen.org
62	Klarman Cell Observatory, Broad Institute of Harvard and MIT, Cambridge, MA, USA	Orit Rozenblatt-Rosen, PhD	orit@broadinstitute.org
63	Broad Institute, Cambridge, MA, USA, Department of Medical Biochemistry and Microbiology, Science for Life Laboratory, Uppsala University, SE-751 23, Uppsala, Sweden	Kerstin Lindblad-Toh, PhD	kersli@broadinstitute.org
64	Massachusetts General Hospital, Boston, MA	Katharine Nicholson, MD	KNICHOLSON@PARTNERS.ORG
65	The Feinstein Institutes for Medical Research, Northwell Health, Manhasset, NY	Peter Gregersen, MD	PGregers@northwell.edu
66	Korea Advanced Institute of Science and Technology (KAIST), Daejeon, South Korea	Jeong-Ho Lee M.D, PhD	jhlee4246@kaist.ac.kr
67	Maze Therapeutics	Matt Brauer VP, Data Sciences	mbrauer@mazetx.com
68	Bristol-Myers Squibb	Shameek Biswas Director	Shameek.Biswas@bms.com
69	Perron Institute for Neurological and Translational Science	Sulev Koks, PhD	sulev.koks@murdoch.edu.au
70	Integrative Immunobiology Section, National Institute of Allergy and Infectious Disease, NIH	Stephen Muljo, PhD	stephen muljos@niaid.nih.gov
71	Neuromuscular Disease Research Section, National Institute of Aging	Bryan J. Traynor, MD, PhD	traynorb@mail.nih.gov
72	Pfizer	Robert Moccia PhD Disease Research Unit	robert.moccia@pfizer.com
73	Regeneron	Andrew Deubler VP	andrew.deubler@regneron.com
74	Insitro	Daphne Koller PhD	daphne@insitro.com
75	University California, Irvine	Wei Li	wei.li@uci.edu
